# Supplementary material for: Disseminated Intravascular Coagulopathy Is Associated with the Outcome of Persistent Inflammation, Immunosuppression and Catabolism Syndrome
Source: J Clin Med. 2020 Aug 17;9(8):2662. doi: 10.3390/jcm9082662 (PMC7464448; doi:10.3390/jcm9082662)
Supplement: Supplementary file 1 [file jcm-09-02662-s001.zip]

Archive with 3 entries (3 files):
- supplemantary table1.doc
- supplementary table2.docx
- supplementary table3.docx
